# Supplementary material for: Unveiling Neonatal Pneumonia Microbiome by High-throughput Sequencing and Droplet Culturomics
Source: Genomics Proteomics Bioinformatics. 2025 May 29;23(6):qzaf047. doi: 10.1093/gpbjnl/qzaf047 (PMC12721867; doi:10.1093/gpbjnl/qzaf047)
Supplement: qzaf047_Supplementary_Data [file qzaf047_supplementary_data.zip]

Archive with 1 entries (1 files):
- GPB-D-25-00044 052625_supplement.pdf
